# Supplementary material for: Solvothermal Synthesis of Rare Earth Bisphthalocyanines
Source: Molecules. 2024 Jun 6;29(11):2690. doi: 10.3390/molecules29112690 (PMC11173967; doi:10.3390/molecules29112690)
Supplement: Supplementary file 1 [file molecules-29-02690-s001.zip]

Archive with 1 entries (1 files):
- molecules-2998750-supplementary.pdf
